# Supplementary material for: Removal of Zn(II) and Ag(I) by Staphylococcus epidermidis CECT 4183 and Biosynthesis of ZnO and Ag/AgCl Nanoparticles for Biocidal Applications
Source: Toxics. 2025 Jun 5;13(6):478. doi: 10.3390/toxics13060478 (PMC12197704; doi:10.3390/toxics13060478)
Supplement: Supplementary file 1 [file toxics-13-00478-s001.zip]

Archive with 1 entries (1 files):
- toxics-3650484-supplementary.pdf
